# Supplementary material for: Soy Consumption and the Risk of Type 2 Diabetes and Cardiovascular Diseases: A Systematic Review and Meta-Analysis
Source: Nutrients. 2023 Mar 10;15(6):1358. doi: 10.3390/nu15061358 (PMC10058927; doi:10.3390/nu15061358)
Supplement: Supplementary file 1 [file nutrients-15-01358-s001.zip]

Archive with 1 entries (1 files):
- nutrients-2240871-Supplementary Files.pdf
